# Supplementary material for: Brd4‐Brd2 isoform switching coordinates pluripotent exit and Smad2‐dependent lineage specification
Source: EMBO Rep. 2017 Jun 6;18(7):1108–22. doi: 10.15252/embr.201643534 (PMC5494510; doi:10.15252/embr.201643534)
Supplement: Supplementary file 3 — Source Data for Expanded View [file EMBR-18-1108-s008.zip]

Archive with 5 entries (5 files):
- EV1C_SD.pdf
- EV1D_SD.pdf
- EV1F_SD.pdf
- EV2A_SD.pdf
- EV3A_SD.pdf
