# Supplementary material for: Brd4‐Brd2 isoform switching coordinates pluripotent exit and Smad2‐dependent lineage specification
Source: EMBO Rep. 2017 Jun 6;18(7):1108–22. doi: 10.15252/embr.201643534 (PMC5494510; doi:10.15252/embr.201643534)
Supplement: Supplementary file 6 — Source Data for Figure 2 [file EMBR-18-1108-s004.zip]

Archive with 2 entries (2 files):
- embr201643534-sup-0004-SDataFig2.pdf
- embr201643534-sup-0005-SDataFig2.pdf
